# Supplementary material for: Glucose Promotes EMMPRIN/CD147 and the Secretion of Pro-Angiogenic Factors in a Co-Culture System of Endothelial Cells and Monocytes
Source: Biomedicines. 2024 Mar 22;12(4):706. doi: 10.3390/biomedicines12040706 (PMC11047830; doi:10.3390/biomedicines12040706)
Supplement: Supplementary file 1 [file biomedicines-12-00706-s001.zip]

Archive with 1 entries (1 files):
- biomedicines-2895119-supplementary.pdf
